# Supplementary material for: Understanding Spatial Characteristics of Refugee Accommodations Associated with Refugee Children’s Physical Activity in Microenvironments: Six Case Studies in Berlin
Source: Int J Environ Res Public Health. 2022 Jun 24;19(13):7756. doi: 10.3390/ijerph19137756 (PMC9265431; doi:10.3390/ijerph19137756)
Supplement: Supplementary file 1 [file ijerph-19-07756-s001.zip › Table S1.xlsx]

## Sheet: AT1
Table S1 Detailed timeline of data collection dates
Accommodation A
Staff surveys (Face to face questionnaires and semi-structured interviews)
Home manager	30.07.2018
Children care department						28.01.2019
Accommodation B
Staff surveys (Face to face questionnaires and semi-structured interviews)
Home manager		16.10.2018
Children care department		16.10.2018
Accommodation C
Staff surveys (Face to face questionnaires and semi-structured interviews)
Home manager			23.10.2018
Children care department			23.10.2018
Accommodation D
Staff surveys (Face to face questionnaires and semi-structured interviews)
Home manager							14.02.2019
Children care department							14.02.2019
Accommodation E
Staff surveys (Face to face questionnaires and semi-structured interviews)
Home manager				30.11.2018
Children care department				30.11.2018
Accommodation F
Staff surveys (Face to face questionnaires and semi-structured interviews)
Home manager					22.12.2018
Children care department						23.01.2019
